# Supplementary material for: Biochar-Enhanced Sulfur: Mechanistic Insights into a Novel and Effective Bactericide
Source: Nanomaterials (Basel). 2025 May 6;15(9):697. doi: 10.3390/nano15090697 (PMC12073505; doi:10.3390/nano15090697)
Supplement: Supplementary file 1 [file nanomaterials-15-00697-s001.zip]

Archive with 1 entries (1 files):
- nanomaterials-3512738-supplementary.pdf
